# Supplementary material for: Molecular Basis for Non-Covalent, Non-Competitive FAAH Inhibition
Source: Int J Mol Sci. 2022 Dec 7;23(24):15502. doi: 10.3390/ijms232415502 (PMC9779292; doi:10.3390/ijms232415502)
Supplement: Supplementary file 1 [file ijms-23-15502-s001.zip]

Archive with 1 entries (1 files):
- ijms-2043576-supplementary.pdf
